# Supplementary material for: Left and Right Cortical Activity Arising from Preferred Walking Speed in Older Adults
Source: Sensors (Basel). 2023 Apr 14;23(8):3986. doi: 10.3390/s23083986 (PMC10141493; doi:10.3390/s23083986)
Supplement: Supplementary file 1 [file sensors-23-03986-s001.zip]

Archive with 1 entries (1 files):
- sensors-2194849-supplementary.pdf
